# Supplementary material for: Reconstruction of Optical Properties in Turbid Media: Omitting the Need of the Collimated Transmission for an Integrating Sphere Setup
Source: Sensors (Basel). 2024 Jul 24;24(15):4807. doi: 10.3390/s24154807 (PMC11314773; doi:10.3390/s24154807)
Supplement: Supplementary file 1 [file sensors-24-04807-s001.zip]

Archive with 1 entries (1 files):
- sensors-3038105-supplementary.pdf
